# Supplementary material for: The anti-viral dynamin family member MxB participates in mitochondrial integrity
Source: Nat Commun. 2020 Feb 26;11:1048. doi: 10.1038/s41467-020-14727-w (PMC7044337; doi:10.1038/s41467-020-14727-w)
Supplement: Supplementary file 7 — Source Data [file 41467_2020_14727_MOESM7_ESM.xlsx]

## Sheet: Fig 3d
Data for graph of % of cells with reduced CoxIV staining Figure 3d
Treated cells were examined and the intensity of their mitochondrial CoxIV staining was determined.
Numbers indicate the percentage of cells having reduced CoxIV staining.
	GFP V		MxB WT		MxB K131A
expt1	5.26316		28.5714		27.6923
expt2	7.69231		26.3158		31.3043
expt3	11.1111		22.6744		24.2857
These graphs were condensed in GraphPad Prism into single columns per condition.

## Sheet: Fig 3l
Data for graph of Quantitation of mitochondrial shape Figure 3l.
Treated cells were examined and the morphology of their mitochondria was determined.
Numbers indicate the percentage of cells having that mitochondrial morphology.
	siNT				MxB siRNA					TRC control				MxBshRNA#44
	Tubular	Curly	Fragment		Tubular	Curly	Fragment	Cluster		Tubular	Curly	Fragment		Tubular	Curly	Fragment
expt1	69.4	29.2	1.4		8.1	13	72.5	6.4		70.6	25.2	4.2		0	1	99
expt2	72.1	24.7	3.2		10.2	18.8	60.4	10.6		66.4	26.8	6.8		0	0	100
expt3	65.8	31.5	2.7		12	9.2	70.7	8.1		75.2	22.6	2.2		0	1.8	98.2
avg	69.1	28.4667	2.43333		10.1	13.6667	67.8667	8.36667		70.7333	24.8667	4.4		0	0.933333	99.0667
stdev	2.5807	2.8241	0.758654		1.59374	3.94743	5.33062	1.72498		3.59382	1.73077	1.88326		0	0.736357	0.736357
		graph
	siNT	MxB siRNA	TRC vector	MxB shRNA
Tubular	69.1	10.1	70.7333
Curly	28.4667	13.6667	24.8667	0.933333
Fragment	2.43333	67.8667	4.4	99.0667
Cluster		8.36667

## Sheet: Fig 5f
Fluorescence intensity of Rhodamine 123 of the mitochondria of individual transfected cells (in relative fluorescence units) for Figure 5f.
These data were made into a scatter graph for Fig 5f using GraphPad Prism.
data set 1	Vector	MxB(WT)	MxB(KA)		NTsi	MxBsi
	102.6	78.31	70.35		55.94	40.09
	53.57	66.31	44.31		109.25	29.76
	109.22	39.86	60.15		46.58	12.25
	69.29	79.14	39.23		70.14	13.9
	127.84	53.76	92.63		44.34	59.66
	70.89	44.72	34.9		69.33	56.28
	55.93	52.23	95.19		106.47	49.32
	38.8	91.63	121.24		68.73	71.7
	35.49	53.14	67.3		59.3	16.22
	26.64	22.59	42.32		69.08	23.88
	99.94	81.35	78.08		89.11	7.56
	62.57	37.78	33.74		83.72	19.82
	39.78	45.57	121.38		90.98	40.66
	103.57	31.69	61.5		96.05	59.73
	86.31	114.67	77.25		81.6	23.72
	155.48	166.29	65.51		49.65	20.58
	78.68	26.08	8.81		63.28	47.41
	116.73	73.52	49.18		59.39	52.52
	42.89	36.99	41.88		152.44	42.76
	101.24	85.19	87.24		102.89	51.03
	148.1	42.02	75.1		85.24	63.5
	97.94	44.63	1.25		140.21	86.89
		17.9	4.29		137.17	52.86
					101.1	38.92
data set 2	Vector	MxB(WT)	MxB(KA)		NTsi	MxBsi
	54.4	99.85	22.95		188.25	55.98
	83.3	132	79.99		202.03	79.2
	63.67	42.44	58.74		94.12	55.69
	93.45	31.72	62.11		137.9	25.81
	205.1	147.69	13.04		76.43	135.21
	28.48	153.33	50.41		113.59	20.05
	114.01	197.75	28.56		34.72	57.56
	204.1	61.15	86.59		110.82	109.82
	97.19	117.41	76.05		101.29	36.9
	47.26	196.56	15.96		85.49	26.6
	39.65	73.24	20.37		172.39	12.36
	130.39	28.07	136.85		136.44	4.87
	108.41	146.03	103.69		209.23	23.29
	117.69	71.68	36.73		113.98	28.79
	296.84	47.78	212.55		181.84	61.55
	128.27	87.98	62.64		91.51	55.38
	194.56	86.57	29.36		149.91	36.41
	54.01	61.32	15.57		107.9	52.38
	33.66	62.93	41.12		68.02	10.49
	6.94	129.33	62.82		113.42	48.56
	137.94	46.37	70.93		147.79	16.27
	181.09	200.08	174.44		77.71	57.91
	158.97	110.62	65.72		138.41	28.95
	64.35	39.72	22		157.37	35.46
	193.4	23.02	78.15		133.35	33.58
	105.58	75.63	39.21		216.24	-0.19
	137.57	20.45	67.8		91.75	25.96
	148.1	84.46	73.98		88.78	16.69
	91.58	62.57	46.77		240.3	91.96
	77.33	55.84	37.65		79.09	23.9
	153.21	26.91	26.22		169.32	10.14
	59.77	102.53	37.08		45.13	156.38
	89.82	70.28	26.06		122.04	49.3
	32.2	35.48	96.14		104.26	41.65
	80.79	61.25	124.94		63.06	76.15
	60.8	33.05	20.94		122.71	111.01
	53.3	18.19	58.83		81.97	67.32
	96.43	46.86	17.57		118.17	31.78
	103.59	37.03			148.96	80.91
	106.04	7.69			96.96	111.43
	232.82	8.32			91.98	34.21
	99.63
data set 3	Vector	MxB(WT)	MxB(KA)		NTsi	MxBsi
	108.15	124.31	42.86		103.1	44.37
	174.69	70.21	67.7		138.09	29.17
	195.4	58.98	52.42		81.38	26.91
	29.1	66.07	50.68		76.68	76.4
	138.02	34.14	11.88		41.51	23.28
	85.04	81.83	95.24		129.83	49.29
	86.15	33.07	37.16		155.6	69.4
	118.61	21.45	83.49		116	47.46
	108.16	21.95	43.47		40.14	25.48
	74.99	59.66	38.07		119.1	59.31
	43.86	31.18	44.74		143.35	56.08
	159.63	41.5	58.29		126.13	42.28
	96.27	42.24	112.18		191.66	53.14
	134.59	19.77	33.95		94.78	70.36
	107.94	39.29	67.92		107.53	45.28
	100.67	11.84	43.17		115.97	29.32
	40.68	63.14	28.12		121.97	19.75
	98.77	52.31	102.25		222.49	18.46
	73.57	38.09	42.45		108.88	24.13
	107.01	88.62	86.13		97.36	48.99
	70.66	242.83	32.46		137.94	49.33
	87.56	58.25	102.03		164.16	34.97
	89.7	54.55	44.7		171.54	17.06
	158.98	75.16	53.12		222.91	53.64
	150.97	50.6	175.54		63.29	28.88
	119.85	42.51	87.65		61.12	54.7
	36.4	47.22	129.15		87.69	62.15
	225.78	78.33	82.94		47.58	76.57
	188.67	58.01	25.61		53.46	6.78
	194.65	91.24	73.73		152.51	45.62
	89.31	25.67	23.53		146.99	53.14
	117.74	60.55	30.61		144.69	86.14
	107.78	75.73	119.33		154.45	23.95
	74.35	56.36	106.9		63.68	44.67
	90.97	92.93	38.83		167.49	22.9
	139.45	92.76	73.38		102	48.01
	112.55	65.91	64.56		97.94	51.37
	178.62	27.5	3.64		89.85	55.15
	155.67	93.98	32.8		64.45	50.6
	181.84	108.81	48.34		49.35	94.58
	148.97	49.23	74.36		76.7	35.58
	146.84	38.29	44.44
	344.7

## Sheet: Fig 5l
mtDNA quantitation: % of mtDNA puncta outside mitochondria (from fields of cells).
Scatter plots were made in GraphPad Prism for Figure 5l.
Each number indicates the % of mtDNA outside of mitochondria from a 40x microscope field containing multiple cells
	condition	NTsi	MxBsi	OPA1si	OPA1si + MxBsi			TRC2	shRNA#44
	Data set 4	5.8	29	12.4	30.7		Data set 4	4.8	9.8
		8	19.9	6.5	29.3			8.1	15.3
		7.7	26	14.4	26.4			7.9	15.9
		6.9	16.1	12.4	25.9			7.1	14.1
		7.4	20	10.6	16			9.8	19.8
		6.4	38.4	10.7	17.8			8.2	17.9
		8.1	17.7	9.6	24.7				21
		4.2	12.7	10.3	8.2				22.3
			16.1		13.1				14
			11.5		12.8				18
			17		16.1
							Data set 3	9.2	9.8
	Data set 3	8.4	21.7	8	7.3			10	7.3
		8.8	14.4	11.3	9.4			9.3	10.3
		7	11.1	10.6	9.7			7.9	9.4
		8.1	41.2	7.9	11.5			11	15.1
		6.3	11.8	12.6	9			10.8	21.4
		8.3	15.8	7.3	11.1			6.9	8.9
		5.2	18.6	13.8	9.3				8.8
		5.8	25.4	9.5	10.9				7.3
		7.4	15.9	7.7	9.1				9.8
		4.9	19.3	9.8	8.4				10
			15.3	7.8	12.9				18.7
				8.8					17.5
									17.8
	Data set 2	7.9	6.5	11.3	13.5				21.4
		4.6	17.5	13.4	15.2				15.4
		9.9	7.3	12	14.8				24.5
		6.3	11.5	15.3	11.2
		10.3	19.1	14.2	12.1		Data set 2	11.9	18.7
		9.4	16.2	15.7	4.8			10.3	21.8
		6.2		6.7	17.1			9.6	17.6
		8.8		8.6	10.8			10.9	16.5
				11.3	6.5			9.6	21.4
				13.1	10.2			8.6	18.2
				12				10.6	22.3
				11.2				9.2	13.3
				12.5				12.1	15
				9.5				9.5	15.7
				11.4				10.9
	Data set 1	3	14.1	9.1	15.8		Data set 1	7.8	36.3
		6.2	10.1	12	15			9.2	33.8
		4.3	9.2	11.9	17.2			8.4	26.7
		6.4	12.4	11.4	22.7			10.4	45.2
			9.2	9.7	14.4			11.8	21.1
			9	8.8	8.6			7.6	38.1
			13.6	6.3	13			8.1	31.9
			10.9	9.5	12.5			8.2	27.8
			8.6	10.8	15.5				23.2
			8.3	12.9	12.5				12.2
			11.1	14.7	15				13.6
					14				17.5
									17.8
									19.5
									16.3
									26.2

## Sheet: Fig 5m
mtDNA quantitation: Whole cell mtDNA copy # for Figure 5m.
	siNT	MxBsiRNA	Opa1siRNA	MxB/Opa1siRNA
expt1	24400	44200	47100	49200
expt2	26200	46000	46300	46800
expt3	27400	45400	48600	38800
These graphs were condensed in GraphPad Prism into single columns per condition.

## Sheet: Fig 5n
mtDNA quantitation: Cytosolic mtDNA copy # for Figure 5n.
	siNT	MxB siRNA	Opa1 siRNA	MxB/Opa1 siRNA
expt1	947	4280	2680	310
expt2	891	3608	828	488
expt3	706	3487	715	536
These graphs were condensed in GraphPad Prism into single columns per condition.

## Sheet: Fig Supp2d
This graph shows the fluorescence intensit of MxB on mitochondria vs the nucleus. MxB WT is compared to MxBK131A.
Data represents fluorescence intensity of MxB in the nucleus or the mitochondria normalized to whole cell fluoescence in relative fluorescence units.
	data is shown as a scatter plot made in GraphPad Prism for Supplementary Figure 2d
	WT Mito	WT Nuc		KA Mito	KA Nuc
cell1	1.5021	1.65569		1.60353	1.04049
cell2	1.64691	1.08904		1.59934	0.78597
cell3	1.56496	2.37016		1.67477	0.855085
cell4	1.51439	1.49841		1.60949	1.64908
cell5	1.74103	1.99373		2.22742	1.4012
cell6	1.85234	1.23007		1.83838	1.02625
cell7	1.32546	1.34893		2.18502	1.1953
cell8	1.41019	1.66619		1.95442	0.712894
cell9	1.79156	1.47364		1.83402	1.07842
cell10	1.03503	3.91322		1.92119	1.20594

## Sheet: Fig Supp 3I
This graph shows the fluorescence intensity of MxB on mitochondria vs the nucleus. Control cells are compared to cells treated with interferon.
Data represents fluorescence intensity of MxB in the nucleus or the mitochondria in relative fluorescence units normalized to whole cell fluorescence.
				data is shown as a scatter plot made in GraphPad Prism for Supplementary Figure 3l
		Raw data						Normalized data
	Hep3B control						Hep3B Normalized to cell intensity
	Mito mean	Nucleus mean	Whole Cell mean			Control Mito	Control Nuc		+IFN Mito	+IFN Nuc
cell1	55.8523	45.0643	29.5756		cell1	1.88846	1.5237		1.43522	2.093
cell2	129.976	107.123	83.8561		cell2	1.54999	1.27746		2.07855	1.85931
cell3	63.5295	47.0045	32.7117		cell3	1.9421	1.43693		1.37422	2.24041
cell4	43.5134	44.9571	28.8212		cell4	1.50977	1.55986		1.47596	2.37262
cell5	49.2104	31.7003	26.9438		cell5	1.82641	1.17653		1.40675	1.62368
cell6	50.8012	34.2944	23.7024		cell6	2.1433	1.44688		1.32877	2.78043
cell7	49.2727	43.2425	22.9259		cell7	2.14921	1.88618		1.28043	2.44319
cell8	50.4907	39.6532	20.904		cell8	2.41536	1.89692		1.19527	1.68753
cell9	41.6133	49.8869	20.5997		cell9	2.0201	2.42173		1.39888	2.24727
cell10	49.7793	47.5015	30.98		cell10	1.60682	1.53329		1.13987	2.30793
cell11	35.3083	32.4635	18.6568		cell11	1.89252	1.74003		1.23937	2.29837
	Hep3B +IFN
	Mito mean	Nucleus mean	Whole Cell mean
cell1	111.146	162.085	77.4415
cell2	94.2035	84.2674	45.3218
cell3	78.0341	127.22	56.7843
cell4	69.1332	111.132	46.8394
cell5	72.9275	84.173	51.841
cell6	62.4024	130.576	46.9624
cell7	61.996	118.295	48.4181
cell8	94.7942	133.834	79.3079
cell9	84.7156	136.094	60.5596
cell10	57.5231	116.469	50.4648
cell11	52.7433	97.811	42.5567
